# Supplementary material for: Transmission cluster of cefiderocol-non-susceptible carbapenem-resistant Acinetobacter baumannii in cefiderocol-naïve individuals
Source: Ann Clin Microbiol Antimicrob. 2024 Nov 29;23:104. doi: 10.1186/s12941-024-00763-7 (PMC11607823; doi:10.1186/s12941-024-00763-7)
Supplement: Supplementary file 6 — Supplementary Material 6 [file 12941_2024_763_MOESM6_ESM.xlsx]

## Sheet: Supplementary File 1
Position	TYPE	REF	ALT	NT_POS	AA_POS	EFFECT	GENE	PRODUCT
712642	snp	G	T	55/1152	19/383	missense_variant c.55G>T p.Asp19Tyr		EmrA/EmrK family multidrug efflux transporter periplasmic adaptor subunit
724885	complex	GTCT	ATCG	417/1347	138/448	missense_variant c.414_417delAGACinsCGAT p.Gln138His		OprD family porin
724920	complex	GATCACCC	TATCGCCG	382/1347	125/448	missense_variant c.375_382delGGGTGATCinsCGGCGATA p.Gln128Lys		OprD family porin
724959	snp	T	C	343/1347	115/448	missense_variant c.343A>G p.Thr115Ala		OprD family porin
725082	complex	TGTAT	AGTAA	220/1347	72/448	missense_variant c.216_220delATACAinsTTACT p.Met74Leu		OprD family porin
725265	snp	C	T	37/1347	13/448	missense_variant c.37G>A p.Gly13Ser		OprD family porin
725271	complex	CAATA	TAATG	31/1347	9/448	missense_variant c.27_31delTATTGinsCATTA p.Gly11Ser		OprD family porin
2356189	snp	A	G	409/2397	137/798	missense_variant c.409A>G p.Arg137Gly	mrcB	penicillin-binding protein 1B
