# Supplementary material for: Transmission cluster of cefiderocol-non-susceptible carbapenem-resistant Acinetobacter baumannii in cefiderocol-naïve individuals
Source: Ann Clin Microbiol Antimicrob. 2024 Nov 29;23:104. doi: 10.1186/s12941-024-00763-7 (PMC11607823; doi:10.1186/s12941-024-00763-7)
Supplement: Supplementary file 7 — Supplementary Material 7 [file 12941_2024_763_MOESM7_ESM.xlsx]

## Sheet: SupplementaryFile2
STRAIN	Position	TYPE	REF	ALT	EVIDENCE	FTYPE	STRAND	NT_POS	AA_POS	EFFECT	LOCUS_TAG	GENE	PRODUCT
2225	336096	ins	CAAAAAAAATTG	CAAAAAAAAATTG	CAAAAAAAAATTG:45 CAAAAAAAATTG:0	CDS	+	154/630	52/209	frameshift_variant c.153dupA p.Leu52fs	L2Z31_01590		outer membrane lipoprotein carrier protein LolA
	726390	snp	CAGC	CAGT	CAGT:26 CAGC:0	CDS	-	372/1386	124/461	synonymous_variant c.372G>A p.Ser124Ser	L2Z31_03415		MFS transporter
	1083473	snp	ATA	ATT	ATT:37 ATA:0	CDS	+	1146/1536	382/511	synonymous_variant c.1146A>T p.Ile382Ile	L2Z31_05100		hypothetical protein
	2629342	complex	CTAACTGTGCCACCCTCA	CTAATTGTACCGCCGTCG	CTAATTGTACCGCCGTCG:25 CTAACTGTGCCACCCTCA:0	CDS	-	3697/11106	1228/3701	missense_variant c.3684_3697delTGAGGGTGGCACAGinsCGACGGCGGTACAA p.GluGlyGlyThrVal1229AspGlyGlyThrIle	L2Z31_12515		phage tail protein
2240	1024521	complex	CTGATCTA	ATCATCGG	ATCATCGG:11 CTGATCTA:0	CDS	-	186/1029	60/342	missense_variant c.179_186delTAGATCAGinsCCGATGAT p.ValAspGln60AlaAspAsp	L2Z31_04770		ead/Ea22-like family protein
2289-1	280016	snp	C	T	T:25 C:0	CDS	-	675/771	225/256	synonymous_variant c.675G>A p.Ser225Ser	L2Z31_01335	tatC	twin-arginine translocase subunit TatC
	1083065	snp	TTC	TTT	TTT:23 TTC:0	CDS	+	738/1536	246/511	synonymous_variant c.738C>T p.Phe246Phe	L2Z31_05100		hypothetical protein
2291	719482	del	GAAAAAAAAATACCT	GAAAAAAAATACCT	GAAAAAAAATACCT:82 GAAAAAAAAATACCT:0	CDS	+	1045/1722	349/573	frameshift_variant c.1045delA p.Ile349fs	L2Z31_03385		AAA family ATPase
	907436	snp	T	A	A:79 T:0	CDS	+	1768/2655	590/884	missense_variant c.1768T>A p.Trp590Arg	L2Z31_04235		sensor histidine kinase KdpD
	1030312	complex	CGGT	TGGA	TGGA:11 CGGT:0	CDS	+	93/456	31/151	synonymous_variant c.93_96delCGGTinsTGGA p.33	L2Z31_04835		hypothetical protein
	1044486	del	TCTTAACTTAACTTAACTTAACTTAACTTAACTTAACTTAAC	TCTTAACTTAACTTAACTTAACTTAACTTAACTTAAC	TCTTAACTTAACTTAACTTAACTTAACTTAACTTAAC:39 TCTTAACTTAACTTAACTTAACTTAACTTAACTTAACTTAAC:0
	1120660	snp	T	C	C:64 T:0	CDS	+	509/1041	170/346	missense_variant c.509T>C p.Ile170Thr	L2Z31_05295	moaA	"GTP 3'
	2172635	snp	T	A	A:52 T:0
	2624196	complex	TCGA	ACGG	ACGG:10 TCGA:0	CDS	-	8847/11106	2948/3701	synonymous_variant c.8844_8847delTCGAinsCCGT p.2950	L2Z31_12515		phage tail protein
	2627419	del	ATAGTAGA	ATAGA	ATAGA:10 ATAGTAGA:0	CDS	-	5620/11106	1873/3701	conservative_inframe_deletion c.5618_5620delCTA p.Thr1874del	L2Z31_12515		phage tail protein
	2627429	complex	CA	TG	TG:12 CA:0	CDS	-	5614/11106	1871/3701	missense_variant c.5613_5614delTGinsCA p.Gly1872Ser	L2Z31_12515		phage tail protein
	2627436	snp	A	G	G:12 A:0	CDS	-	5607/11106	1869/3701	synonymous_variant c.5607T>C p.Asp1869Asp	L2Z31_12515		phage tail protein
	2627441	complex	CC	AT	AT:11 CC:0	CDS	-	5602/11106	1867/3701	missense_variant c.5601_5602delGGinsAT p.Ala1868Ser	L2Z31_12515		phage tail protein
	2627448	complex	TTGT	CTGA	CTGA:14 TTGT:0	CDS	-	5595/11106	1864/3701	synonymous_variant c.5592_5595delACAAinsTCAG p.1866	L2Z31_12515		phage tail protein
	2629578	complex	AGAG	GGAA	GGAA:10 AGAG:0	CDS	-	3465/11106	1154/3701	synonymous_variant c.3462_3465delCTCTinsTTCC p.1156	L2Z31_12515		phage tail protein
	3388870	snp	T	A	A:80 T:0	CDS	+	1430/1458	477/485	missense_variant c.1430T>A p.Ile477Asn	L2Z31_16170		ATP-binding protein
	3745458	snp	C	T	T:109 C:0	CDS	+	882/1035	294/344	synonymous_variant c.882C>T p.Tyr294Tyr	L2Z31_17885		polysaccharide biosynthesis protein
